# Supplementary material for: Phosphatidylserine Decarboxylase Promotes Ferroptosis Through STAT3/GPX4 Signaling in Gastric Cancer
Source: Curr Issues Mol Biol. 2026 Mar 11;48(3):300. doi: 10.3390/cimb48030300 (PMC13025512; doi:10.3390/cimb48030300)
Supplement: Supplementary file 1 [file cimb-48-00300-s001.zip]

Archive with 1 entries (1 files):
- cimb-4156772-supplementary.pdf
